# Supplementary material for: IoT in Water Quality Monitoring—Are We Really Here?
Source: Sensors (Basel). 2023 Jan 14;23(2):960. doi: 10.3390/s23020960 (PMC9864729; doi:10.3390/s23020960)
Supplement: Supplementary file 1 [file sensors-23-00960-s001.zip]

Archive with 3 entries (3 files):
- Code S1 Python.pdf
- Code S2 Julia.pdf
- Table S1.pdf
